# Supplementary material for: Growth cone advance requires EB1 as revealed by genomic replacement with a light-sensitive variant
Source: eLife. 2023 Jan 30;12:e84143. doi: 10.7554/eLife.84143 (PMC9917429; doi:10.7554/eLife.84143)
Supplement: Figure 1—source data 1. [file elife-84143-fig1-data1.zip]

Archive with 9 entries (9 files):
- Fig_1C/04-09-18-PCRiPSpiEB-L3'wt-A5-B4-C1-95+96wt-A5-B4-C1.tif
- Fig_1D/EB1C_blot_1min_exposure.tif
- Fig_1D/EB1N_blot_1min_exposure.tif
- Fig_1D/EB3_blot(bottom)_20min_exposure.tif
- Fig_1D/KIF2C_blot(bottom)_5min_exposure.tif
- Fig_1D/tubulin_blot_40s_exposure.tif
- Fig_1H/EB1N_blot_10s_exposure.tif
- Fig_1H/EB3_blot_1min_exposure.tif
- Figure_1_annotated_source_data.pdf
