# Supplementary material for: Growth cone advance requires EB1 as revealed by genomic replacement with a light-sensitive variant
Source: eLife. 2023 Jan 30;12:e84143. doi: 10.7554/eLife.84143 (PMC9917429; doi:10.7554/eLife.84143)
Supplement: Figure 1—figure supplement 1—source data 1. [file elife-84143-fig1-figsupp1-data1.zip]

Archive with 6 entries (6 files):
- Fig_1_figure_supplement_1_source_data/EB1C_blot_20min_exposure.tif
- Fig_1_figure_supplement_1_source_data/EB1N_blot_10min_exposure.tif
- Fig_1_figure_supplement_1_source_data/tubulin_blot.tif
- Fig_1_figure_supplement_1_source_data/pcr17_10_03.tif
- Fig_1_figure_supplement_1_source_data/pcr17_10_20.tif
- Fig_1_supplement_1_annotated_source_data.pdf
