# Supplementary material for: Growth cone advance requires EB1 as revealed by genomic replacement with a light-sensitive variant
Source: eLife. 2023 Jan 30;12:e84143. doi: 10.7554/eLife.84143 (PMC9917429; doi:10.7554/eLife.84143)
Supplement: Figure 1—figure supplement 3—source data 1. [file elife-84143-fig1-figsupp3-data1.zip]

Archive with 2 entries (2 files):
- Fig_1_figure_supplement_3_source data/5-15 eb3 exon1 pcr2.tif
- Fig_1_figure_supplement_3_annotated_source_data.pdf
